# Supplementary material for: Transcriptional Profiles of Host-Pathogen Responses to Necrotic Enteritis and Differential Regulation of Immune Genes in Two Inbreed Chicken Lines Showing Disparate Disease Susceptibility
Source: PLoS One. 2014 Dec 11;9(12):e114960. doi: 10.1371/journal.pone.0114960 (PMC4263703; doi:10.1371/journal.pone.0114960)
Supplement: S1 Table — Significant networks from the differentially expressed transcripts (>2.0 fold changes, P<0.05) following NE infection compared with uninfected controls. (XLSX) [file pone.0114960.s001.xlsx]

## Sheet: Network
Supplement 1. Significant networks from the differentially expressed transcripts (>2.0 fold changes, P<0.05) following NE infection compared with uninfected controls.
ID	Top Functions	Score	Focus Genes	Genes in Network
1	Cellular Function and Maintenance, Inflammatory Response, Cell-To-Cell Signaling and Interaction	39	25	5430435G22Rik,Angiotensin II receptor type 1,ATP1A1,BLK,BPI,C1R,Cbp,CCNB2,CD99,CST7,DDOST,Elastase,ELF3,ERAP1,ETS,FCGBP,FETUB,LMO2,MAST2,Mhc class ii,MT3,MT2A,NFkB (complex),NFkB (family),SLC25A4,Tnf,Tnf receptor,TNFRSF18,TNFRSF11B,TNFRSF1B,TNFSF13B,TRAF5,TRAF,TRAIP,UNC93B1
2	Cell Cycle, Cellular Assembly and Organization, DNA Replication, Recombination, and Repair	37	24	APC,ARR3 (includes EG:170735),B3GNT2,CD5,CD8,CD69,CD3E,CDC14B,CENPF,CEP152,CKAP2,CSF2RA,Dynein,ERK1/2,Gm-csf,GNA11,HS6ST1,IL23R,KIF4A,Lpa receptor,MAD2L1,mGluR,MIS12,NCAPG,NDC80,NDE1 (includes EG:54820),Ppp2c,PRKAC,PTTG1,Rab5,Rsk,SMC2,SPC25 (includes EG:100144563),TPX2,TRIB2
3	Drug Metabolism, Endocrine System Development and Function, Lipid Metabolism	35	23	ADCY5,ADCY9,ADCY,Akt,CABP1,CaMKII,EMP1,FABP5,FANCL,FSH,GEM,Glutathione peroxidase,glutathione transferase,Gsta4,GSTT1,GSTZ1,hCG,HDLBP,I kappa b kinase,IGFBP7,Igg3,ILK,LAG3,Lh,LPXN,MSMB,PARVG,PIK3AP1,PIK3CD,RGS5,SMARCA1,TSH,TSPO,UBE2T,VLDL
4	DNA Replication, Recombination, and Repair, Gene Expression, Cell Death	31	22	BARD1,BRCA1,Calcineurin protein(s),Calpain,Casein,Cbp/p300,CNBP,Cyclin A,E2f,EED,Hdac,HINFP,HISTONE,Histone h4,KAT2B,KLF6,L-type Calcium Channel,LMO4,MCM2,MND1 (includes EG:295160),MTHFD1,Oas,ORC5 (includes EG:26429),OSGIN1,PBK,PML,PRR11,RAD51,Ras,Rb,RPA3,RRM2,SIRT1,TYMS,VRK1
5	Carbohydrate Metabolism, Small Molecule Biochemistry, Energy Production	30	21	ACSBG2,ACSL5,ACSL,ALT,BACH1,BATF3,Bcl9-Cbp/p300-Ctnnb1-Lef/Tcf,C1QC,CMTM6,ERK,HMGCS2,JINK1/2,JUN/JUNB/JUND,MAFF,MAFG,MAPK8IP3,ME1,MGP,MMS19,N-cor,Nr1h,PCK1 (includes EG:18534),PDE3B,PEPCK,PPARD,PRKAA,Rar,Rxr,SERPINF1,SLC27A4,SURF4,T,T3-TR-RXR,Thymidine Kinase,TMBIM4
6	Molecular Transport, Amino Acid Metabolism, Small Molecule Biochemistry	30	21	ABCC10,ATIC,ATP13A4,CARS,CEP112,CMBL,DENND1B,ETNK2,FAM188B,FAM49A,miR-1324,miR-30c/miR-30a/miR-30d (includes others),miR-763/miR-1207-3p,NEURL,NR3C1,OTUD7A,PSTPIP1,RANBP10,RPL18A,RPL29 (includes EG:367874),RPL37A,RUNDC3B,SCG2,SELO,SEMA6B,SGK494,SLC25A29,SLC36A1,SLC43A3,SVIL,TAF1L,TMED3,UBE2R2,VHL,WDR31
7	Cell Death, Inflammatory Response, Organismal Injury and Abnormalities	30	21	AQP1,ASS1,B3GNT9,BAG2,BAK1,BTN1A1,Caspase,CD38,COL6A2,collagen,CTSS,Cyclin D,Cytochrome c,Cytochrome c oxidase,EGLN3,FANCC,FKBP5,GRK6,Hsp27,Hsp70,Hsp90,Ifn gamma,IL16,IRG1,MAPK9,MDFI,Mek,NEK3,PARP,PHLDA2,Pro-inflammatory Cytokine,Sapk,SCHIP1,SOCS1,Vegf
8	Cell Death, Free Radical Scavenging, Cellular Development	28	21	ABCG2,ALDH2,AMPK,APP,CALB1,Ck2,Creb,CRYL1,CTTN,EPS8,Estrogen Receptor,FGFR1,KCNE3,KL,Laminin,LMNB1,MAP2K1/2,MMP9,Mmp,NADPH oxidase,NMDA Receptor,Notch,P38 MAPK,PPP2CA,PRNP,RUNX3,SERPINB2,SLC7A3,Smad,SRC,STK39,TAC1,TRIM27,Trypsin,VEGFA
9	DNA Replication, Recombination, and Repair, Energy Production, Nucleic Acid Metabolism	26	19	26s Proteasome,ACTC1,ALDH1A1,ATPase,CCNA2,CPD,CREB1,DNASE1L3,EGFL7,ENTPD1,FMR1,Histone h3,HNRPLL,HSPA5,IDI1,Ikb,IKZF1,ITGAD,mir-126,MSLN,MT-ATP6,NfkB-RelA,PARP1,PCBD2,RNA polymerase II,TAL2,TCF12,TCR,Tcrb-V13,TRP,Ubiquitin,UHRF1,VCAM1,WRNIP1,ZBTB44
10	Carbohydrate Metabolism, Nucleic Acid Metabolism, Small Molecule Biochemistry	26	19	ABI2,C9orf91,CDCA7L,CENPP,CMAS,CSGALNACT1,ETV7,FKBP5,IFIT2,IFIT3,IFIT5,IFNA21,IFNAR2,IRF2,IRF4,KBTBD8,LAMC2,LYG2,MACC1,miR-199a-5p,miR-539/miR-539-5p,MPPE1,NDUFA4,OAS1,POP4 (includes EG:10775),RASSF2,REG4,SEPT6,SLC2A10,TAP1,TMC2,TMEM66,VSIG4,ZNF439,ZNF440/ZNF808
11	Amino Acid Metabolism, Small Molecule Biochemistry, Carbohydrate Metabolism	26	19	AGXT2L1,ALDOB,AMN,APOH,BPGM,C20orf111,CDCA7L,CHERP,CRIPT,CRYBB3,CRYZ,DDX23,EPPK1,GPANK1,GRB2,GSTZ1,HES6,HNF4A,LAD1,LHX1,OGFOD2,PRCP,RAB1B,SEMA7A,SF3A3,SF3B4,SNRPA,SNX17,TEF,THYN1,TMIGD1,TPX2,TRAIP,TUFT1,WBP4
12	Cellular Compromise, Neurological Disease, Cell-To-Cell Signaling and Interaction	26	19	ABAT,AFF4,AK3,ALDH5A1,AMN1 (includes EG:196394),ATXN2,BAG5,C1orf187,EAF2,EIF4A2,FKBP3,GABPB2,HEXDC,HYLS1,miR-583,miR-513a-3p,MIS12,N6AMT2,NCAPG,NID1,NMT2,NUDT6,OSTM1,PARK2,PPIC,RDX,ROBO2,RPS27L,SIRPB1,SLC4A7,SLC7A7,STK39,TRA2A,UBE2J1,WWP1
13	Cellular Assembly and Organization, Cellular Function and Maintenance, Cell Morphology	24	18	AAGAB,Actin,Alpha Actinin,Alpha catenin,Alpha tubulin,Ap2 alpha,ARHGEF6,Beta Tubulin,Dynamin,EPB41,F Actin,FER,Gamma tubulin,GTPASE,INCENP,MARCKSL1,Mucin,Myosin,Pak,PI3K (complex),Profilin,RACGAP1,REPS1,RHOQ,Rock,S100B,SAMHD1,SCIN,SH3GL1,SNX9,SYNM,TGOLN2,TUBB1,TUBB6,Tubulin
14	Inflammatory Response, Cellular Movement, Free Radical Scavenging	23	18	ACAT1,COL1A2,Collagen type I,Collagen(s),Fibrin,GIMAP5,GJA1,growth factor receptor,Growth hormone,HDL,Histone H1,HMGN2,HSP90B1,IFRD1,Integrin,Ldh,LDHB,LDL,LIPA,LRP,MTTP,P4HB,PDGF BB,Pdi,Pkc(s),PON2,PP2A,PPM1J,RALB,Rap1,SELP,SERPINH1,Sod,TGFBR2,TGM2
15	Cellular Development, Cellular Growth and Proliferation, Embryonic Development	22	17	AMACR,ASB14,ASS1,BBOX1,C12orf48,CCRN4L,ECM1 (includes EG:100332249),GPR77,GTSF1,GUSB,GXYLT2,HAMP,HSPB3,LAMC2,MAPK1,MAST3,Metalloprotease,miR-203,miR-132/miR-212/miR-212-3p,MMP7,MMP8,MOCS2,MYC,NfkB1-RelA,NRG4,NRG,NTF4,OSM,PNN,RPS18,RPS15A,S100B,SERPINF1,SORD,ZBTB17
16	Cellular Movement, Carbohydrate Metabolism, Lipid Metabolism	22	17	ADRBK2,ARHGAP29,Calmodulin,CD3,CIDEA,Clathrin,F2RL2,Focal adhesion kinase,G protein alphai,G protein beta gamma,G-protein gamma,GLDC,GNG13,Gpcr,GPR34,GPR149,GPR174,GPR137B,GPRC5A,Gsk3,HTR4,IKK (complex),Insulin,LPAR6,NDUFB9,p85 (pik3r),PIK3R5,PLC,RAC2,Rac,Ras homolog,RPP30,Shc,Sos,STAT
17	Cell-To-Cell Signaling and Interaction, Inflammatory Response, Antigen Presentation	22	17	ADARB1,AKAP7,C3,CHEMOKINE,CLDN3,CXCL14,CYP3A4,EVI2B,HMGB2,Ifn,IFN alpha/beta,IFN Beta,IFN TYPE 1,IFNAR2,IgG,IL1,IL-2R,IL12 (complex),IL12 (family),immune,Interferon alpha,LCP1,LMCD1,Mediator,MHC Class I (complex),OASL,Pka,RGS18,RNase A,SFTPA1,SLC2A3,STAT5a/b,Tlr,UNC5B,USP18
18	Cellular Assembly and Organization, Cellular Function and Maintenance, Carbohydrate Metabolism	21	16	APC,C2orf66,C9orf95,C9orf150,CCDC34,CDAN1,DMD,EIF2AK3,FBXO8,FBXO48,GADD45G,HNRNPA2B1,IFNA2,KRT23,miR-223,miR-561,miR-1272,miR-1224*/miR-1224-3p,miR-1262/miR-4701-3p,miR-127*/miR-127-5p,miR-140*/miR-140-3p,miR-323-5p/miR-323*,miR-342-3p,miR-5135/miR-601,miR-576-5p,miR-588/miR-4701-5p,miR-758*/miR-380*/miR-1197* (includes others),MIS18A,NIPAL1,PITPNC1,POF1B,RCSD1,SLTM,TMEM35,TMEM213
19	Cellular Development, Hair and Skin Development and Function, Cardiovascular System Development and Function	21	16	AEN,ATG4C,BRD1,C6orf145,CSTA,CTSB,DMD,DSP,FEZ2,FNIP2,FRMD4B,GTDC1,miR-186,miR-223,miR-1251,miR-328/miR-328b-3p/miR-328a,MITF,NDRG3,PSTPIP2,PTN,RASSF6,RDH10,SATB1,SMC3,SORT1,SPTLC1,STK3,STK4,TBC1D24,TBC1D25,TLK2,TMEM220,TMEM183A,TP63,VPS26B
20	Nervous System Development and Function, Tissue Morphology, Cellular Movement	21	16	ARL4A,ARX,CAMSAP2,CETN2,CETN3,CNRIP1,CPNE8,CRLF3,DLX1,DLX2,DLX6,FAR1 (includes EG:100034578),GRAMD1C,KIF14,KRAS,LRRFIP2,miR-1298,miR-520d-5p/miR-524-5p,miR-758*/miR-380*/miR-1197* (includes others),MMD,MRAS,MZT1,NUDT4,POC5,RAB5B,RAD23B,RIN2,RRAS2,SLC25A13,SMAD4,SOX2,TAGAP,TMED7,TUBGCP3,WSCD2
21	Cell-To-Cell Signaling and Interaction, Nervous System Development and Function, Reproductive System Disease	21	16	ARHGAP12,ARHGAP8/PRR5-ARHGAP8,ATG14 (includes EG:100504663),BAIAP2,CDH2,CNKSR3,CTNND1,DCUN1D3,DLL1,FYTTD1,GLCCI1,KCTD15,KIAA1217,KIF5C,LANCL2,LPHN2,MGAT4A,miR-194,miR-602,miR-624,miR-887,miR-1322,miR-202-3p/miR-202/miR-202*,miR-381/miR-539-3p/miR-539* (includes others),miR-4712-5p/miR-770-5p,NCOA2,NINJ1,OTUD3,PTPLAD2,RPS6KA3,STARD5,TRAK2,WDR96,WIPI1,ZBTB38
22	Cellular Assembly and Organization, Skeletal and Muscular System Development and Function, Cell Morphology	20	17	Agtr1b,Alp,ANK1,beta-estradiol,beta-glycerophosphoric acid,Ca2+,CDCA3,CDH11,CDKN1A,CENPM,CLEC3B,Collagen Alpha1,DNASE1L3,EPO,EVPL,FCN2,FGFR2,HES6,IGL@,KIF20A,LEFTY2,lipoxin A4,LPCAT2,MGP,Mlc,MYL10,MYO1F,N4BP2L1,RHAG,S100A11,S100A13,SCG2,SERPINB2,SOX3,TFPI
23	Inflammatory Response, Cellular Movement, Hematological System Development and Function	20	16	ACE,AKR1B1,Ampa Receptor,ANXA1,Ap1,ARC,BLVRA,Cdc2,Collagen type IV,Cpla2,CTNNβ-TCF/LEF,ELK3,F9,FGF12,Fgf,Fgfr,Fibrinogen,GCNT1,IgG2a,IgG2b,IL22,IL23,IL21R,Mapk,MMP7,NCF2,Pdgf (complex),Pka catalytic subunit,PLA2,PLA2G10,REPS2,SAA,Smad2/3,TFPI,Tgf beta
24	Developmental Disorder, Reproductive System Disease, Cancer	19	16	AGT,C19orf22,C4orf21,CCDC41,CYCS,DCUN1D2,DMD,GRPEL1,HNRNPU,HORMAD1,MAOA,MIA2,miR-31,miR-127*/miR-127-5p,miR-29b/miR-29c/miR-29a,miR-328/miR-328b-3p/miR-328a,miR-500a,miR-526a/miR-522*/miR-520c-5p (includes others),miR-548c-3p,MITD1,NEIL2,NEUROD1,P2RY8,PCNA,PTEN,RBPMS2,RNF152,RWDD2B,SATB1,SLC43A2,SMOX,TTC7B,UBE2W,VHL,YBX1
25	Genetic Disorder, Hematological Disease, Embryonic Development	17	14	AHNAK,C7,C15orf42,C18orf45,CISD1,CUEDC2,CYTH4,DCAF8,DDX59,ESR1,FOXF1,KCTD6,KIF4A,LRRC31,LRRC47,MASTL,miR-16/miR-497/miR-195 (includes others),miR-450b-5p (human),miR-548d-3p/miR-548z/miR-548ac,miR-590-3p,miR-709/miR-1827,NDNL2,PNN,PSTPIP2,PTCHD2,RAB9B,SNAI2,SNX20,SNX22,STK38L,TMEM199,TNFAIP8L1,UBAP1,USP28,ZBTB33
